# Supplementary material for: Rational Approach to New Chemical Entities with Antiproliferative Activity on Ab1 Tyrosine Kinase Encoded by the BCR-ABL Gene: An Hierarchical Biochemoinformatics Analysis
Source: Pharmaceuticals (Basel). 2024 Nov 6;17(11):1491. doi: 10.3390/ph17111491 (PMC11597596; doi:10.3390/ph17111491)
Supplement: Supplementary file 1 [file pharmaceuticals-17-01491-s001.zip]

Archive with 1 entries (1 files):
- pharmaceuticals-3210041-supplementary.pdf
